# Supplementary material for: Integrated Approach for Biochemical and Functional Characterization of Six Clinical Variants of Glucose-6-Phosphate Dehydrogenase
Source: Int J Mol Sci. 2025 Aug 30;26(17):8464. doi: 10.3390/ijms26178464 (PMC12429737; doi:10.3390/ijms26178464)
Supplement: Supplementary file 1 [file ijms-26-08464-s001.zip]

Archive with 1 entries (1 files):
- ijms-3791008-supplementary.pdf
